# Supplementary material for: Acetylcholinesterase inhibitor insecticides related acute poisoning, availability and sales: trends during the post-insecticide-ban period of Anuradhapura, Sri Lanka
Source: Environ Health Prev Med. 2018 Jun 26;23:27. doi: 10.1186/s12199-018-0716-1 (PMC6020334; doi:10.1186/s12199-018-0716-1)
Supplement: Supplementary file 1 — Admissions, availability, and sales related to acute AChEII poisoning, AChEII study, Anuradhapura, 2017. This provides the data of the entire survey and the results of chi-square for goodness of fit. (XLS 50 kb) [file 12199_2018_716_MOESM1_ESM.xls]

## Sheet: Availability
No	Insecticides	Chemical Sub - group or exemplifying Active Ingredient	Anuradhapura	Thambuttegama	Medawachchiya	Padaviya	Kahatagasdigiliya	Galenbindunuwewa	Total Availability in Apura	% Availability	Dambulla
1	Acephate 75% SP	Organophosphates	1	1	1	1	1	1	6	100	1
2	Carbosulfan 200 g/l SC	Carbamates	1	1	1	1	1	1	6	100	1
3	Diazinon 50g/kg GR	Organophosphates	1	1	1	1	0	1	5	83.3333	1
4	Diazinon 500 g/l EC	Organophosphates	1	1	1	1	1	1	6	100	1
5	Diazinon 500 g/l EW	Organophosphates	1	1	1	0	1	0	4	66.6667	1
6	Fenobucarb 500 g/l EC	Carbamates	1	1	1	1	0	0	4	66.6667	1
7	Phenthoate 500 g/l EC	Organophosphates	1	1	1	0	1	1	5	83.3333	1
8	Pirimiphos methyl 500 g/l EC	Organophosphates	1	1	0	1	0	1	4	66.6667	1
9	Profenofos 500 g/l EC	Organophosphates	1	1	1	1	1	1	6	100	1
10	Quinalphos 250 g/l EC	Organophosphates	1	1	1	1	1	1	6	100	1
	Availability by DS Division		10	10	9	8	7	8	NA	NA	10
	% Availability		100	100	90	80	70	80	NA	NA	100

## Sheet: Sales
Pesticide	Strength	Sales Unit	2015	2016	2017	Active Ingredient Unit	2015 (active - g)	2016 (active - g)	2017 (active - g)	Percentage change of sales
Acephate SP	0.75	kg	53.725	55.65	67.55	g	40293.8	41737.5	50662.5	25.7329
Carbosulfan SC	200 g/l	ml	637525	730625	455350	g	127505	146125	91070	-28.5753
Diazinon GR	50g/kg	kg	3353	1117.38	1299.38	g	167650	55868.8	64968.8	-61.2474
Diazinon EC	500 g/l	ml	196175	90650	100188	g	98087.5	45325	50094	-48.9293
Diazinon EW	500 g/l	ml	31675	61950	1575	g	15837.5	30975	787.5	-95.0276
Fenobucarb EC	500 g/l	ml	19950	4200	2400	g	9975	2100	1200	-87.9699
Phenthoate EC	500 g/l	ml	69475	16275	99575	g	34737.5	8137.5	49787.5	43.3249
Pirimiphos methyl EC	500 g/l	ml	19250	400	200	g	9625	200	100	-98.961
Profenofos EC	500 g/l	ml	244081	359975	388938	g	122041	179988	194469	59.3476
Quinalphos EC	250 g/l	ml	220325	159688	82425	g	55081.2	39921.9	20606.2	-62.5894
Total active AChEII		g				g	680833	550378	523745	-23.0729

## Sheet: Admissions
Year	Male	Female	Total	Deaths	Deaths per admission
2013	338	216	554	27	4.87365
2014	249	113	362	35	9.66851
2015	257	121	378	45	11.9048
2016	197	116	313	26	8.30671
2017	187	85	272	13	4.77941

## Sheet: AChEIIs for acute poisoning
AChEIIs	No identified	Percentage among identified
Acephate	1	2.32558
Carbosulfan	21	48.8372
Diazinon	3	6.97674
Phenthoate	1	2.32558
Profenofos	16	37.2093
Quinalphos	1	2.32558
Total	43	100

## Sheet: Chi-square goodness of fit
Overall - Acute AChEII poisoning admission
Year	Observed	Expected	Difference	Difference Sq	Diff. Sq / Exp Fr
2013	554	375.8	178.2	31755.2	84.5004
2014	362	375.8	-13.8	190.44	0.506759
2015	378	375.8	2.2	4.84	0.0128792
2016	313	375.8	-62.8	3943.84	10.4945
2017	272	375.8	-103.8	10774.4	28.6707
Chi-square					124.185
P - value					<0.001
Male - Acute AChEII poisoning admission
Year	Observed	Expected	Difference	Difference Sq	Diff. Sq / Exp Fr
2013	338	245.6	92.4	8537.76	34.7629
2014	249	245.6	3.4	11.56	0.0470684
2015	257	245.6	11.4	129.96	0.529153
2016	197	245.6	-48.6	2361.96	9.6171
2017	187	245.6	-58.6	3433.96	13.9819
Chi-square					58.9381
P - value					<0.001
Female - Acute AChEII poisoning admission
Year	Observed	Expected	Difference	Difference Sq	Diff. Sq / Exp Fr
2013	216	130.2	85.8	7361.64	56.541
2014	113	130.2	-17.2	295.84	2.2722
2015	121	130.2	-9.2	84.64	0.650077
2016	116	130.2	-14.2	201.64	1.54869
2017	85	130.2	-45.2	2043.04	15.6916
Chi-square					76.7035
P - value					<0.001
Deaths - Acute AChEII poisoning
Year	Observed	Expected	Difference	Difference Sq	Diff. Sq / Exp Fr
2013	27	29.2	-2.2	4.84	0.165753
2014	35	29.2	5.8	33.64	1.15205
2015	45	29.2	15.8	249.64	8.54932
2016	26	29.2	-3.2	10.24	0.350685
2017	13	29.2	-16.2	262.44	8.98767
Chi-square					19.2055
P - value					<0.001
Deaths per admission - Acute AChEII poisoning
Year	Observed	Expected	Difference	Difference Sq	Diff. Sq / Exp Fr
2013	5	8	-3	9	1.125
2014	10	8	2	4	0.5
2015	12	8	4	16	2
2016	8	8	0	0	0
2017	5	8	-3	9	1.125
Chi-square					4.75
P - value					0.314
Sales - AChEII
Year	Observed	Expected	Difference	Difference Sq	Diff. Sq / Exp Fr
2015	681	585	96	9216	15.7538
2016	550	585	-35	1225	2.09402
2017	524	585	-61	3721	6.36068
Chi-square					24.2085
P - value					<0.001
